# Supplementary material for: Chemometric Methods—A Valuable Tool for Investigating the Interactions Between Antifungal Drugs (Including Antifungal Antibiotics) and Food
Source: Antibiotics (Basel). 2025 Jan 10;14(1):70. doi: 10.3390/antibiotics14010070 (PMC11761243; doi:10.3390/antibiotics14010070)
Supplement: Supplementary file 1 [file antibiotics-14-00070-s001.zip]

Archive with 1 entries (1 files):
- antibiotics-3383976-supplementary.xlsx
