# Supplementary material for: Chemometric Methods—A Valuable Tool for Investigating the Interactions Between Antifungal Drugs (Including Antifungal Antibiotics) and Food
Source: Antibiotics (Basel). 2025 Jan 10;14(1):70. doi: 10.3390/antibiotics14010070 (PMC11761243; doi:10.3390/antibiotics14010070)
Supplement: Supplementary file 1 [file antibiotics-14-00070-s001.zip › antibiotics-3383976-supplementary.xlsx]

## Sheet: Arkusz1
Primary ID	Drug number	AUC	Cmax	Tmax	CYP1A2-inh (L)	CYP1A2-sub (L)	CYP2C19-inh (L)	CYP2C19-sub (L)	CYP2C9-inh (L)	CYP2C9-sub (L)	CYP2D6-inh (L)	CYP2D6-sub (L)	CYP3A4-inh (L)	CYP3A4-sub (L)	HumanOralAbsorption (J)	OATP1B1_inhibitor (L)	OATP1B3_inhibitor (L)	OATP2B1_inhibitor (L)	PercentHumanOralAbsorption (L)	Pgp-inh (L)	Pgp-sub (L)	naAromAtom	nAtom	nAtomLAC	nAtomLC	nAtomP	nC	nCl	nF	nH	nHeavyAtom	nN	nO	NOCount	NumHAcceptors	NumHDonors	nX	NumHeteroatoms	nAromBond	nBonds	nBonds2	nBondsD	nBondsM	nBondsS	nRotB	nRotBt	RotBFrac (L)	RotBtFrac (L)	Mac (L)
1	1	-0,0857605	-0,0837853	1,65333	0,464	0,306	0,615	0,064	0,102	0,601	0,366	0,134	0,419	0,264	3	0,970501	0,986423	0,0972048	82,565	0	0,002	16	34	3	4	6	13	0	2	12	22	6	1	7	7	1	2	9	16	24	36	0	16	36	5	8	0,208333	0,333333	0,126
2	1	-0,0882117	-0,0858369	0,342282	0,464	0,306	0,615	0,064	0,102	0,601	0,366	0,134	0,419	0,264	3	0,970501	0,986423	0,0972048	82,565	0	0,002	16	34	3	4	6	13	0	2	12	22	6	1	7	7	1	2	9	16	24	36	0	16	36	5	8	0,208333	0,333333	0,126
3	1	-0,0163187	-0,0956522	0,454545	0,464	0,306	0,615	0,064	0,102	0,601	0,366	0,134	0,419	0,264	3	0,970501	0,986423	0,0972048	82,565	0	0,002	16	34	3	4	6	13	0	2	12	22	6	1	7	7	1	2	9	16	24	36	0	16	36	5	8	0,208333	0,333333	0,126
4	1	-0,0220424	-0,212121	3	0,464	0,306	0,615	0,064	0,102	0,601	0,366	0,134	0,419	0,264	3	0,970501	0,986423	0,0972048	82,565	0	0,002	16	34	3	4	6	13	0	2	12	22	6	1	7	7	1	2	9	16	24	36	0	16	36	5	8	0,208333	0,333333	0,126
5	1	-0,106195	-0,0299145	0	0,464	0,306	0,615	0,064	0,102	0,601	0,366	0,134	0,419	0,264	3	0,970501	0,986423	0,0972048	82,565	0	0,002	16	34	3	4	6	13	0	2	12	22	6	1	7	7	1	2	9	16	24	36	0	16	36	5	8	0,208333	0,333333	0,126
6	1	-0,0619469	-0,0512821	0,136364	0,464	0,306	0,615	0,064	0,102	0,601	0,366	0,134	0,419	0,264	3	0,970501	0,986423	0,0972048	82,565	0	0,002	16	34	3	4	6	13	0	2	12	22	6	1	7	7	1	2	9	16	24	36	0	16	36	5	8	0,208333	0,333333	0,126
7	2	0,0331675			0,049	0,971	0,135	0,054	0,019	0,06	0,046	0,058	0,004	0,186	2	0,995025	0,997777	0,0476591	59,95	0	0,251	0	13	0	0	8	4	0	1	4	9	3	1	4	3	2	1	5	0	9	13	3	3	10	0	2	0	0,222222	0,203
8	3	0,0938023	-0,0413223	2	0,185	0,967	0,301	0,891	0,413	0,094	0,006	0,193	0,502	0,874	3	0,746776	0,896367	0,125931	96,834	0,39	0	6	41	0	1	11	17	1	0	17	24	0	6	6	6	0	1	7	6	26	43	3	9	40	3	8	0,115385	0,307692	0,13
9	3	0,187423	0,144681	0	0,185	0,967	0,301	0,891	0,413	0,094	0,006	0,193	0,502	0,874	3	0,746776	0,896367	0,125931	96,834	0,39	0	6	41	0	1	11	17	1	0	17	24	0	6	6	6	0	1	7	6	26	43	3	9	40	3	8	0,115385	0,307692	0,13
10	3	0,578947	0,636364	-0,166667	0,185	0,967	0,301	0,891	0,413	0,094	0,006	0,193	0,502	0,874	3	0,746776	0,896367	0,125931	96,834	0,39	0	6	41	0	1	11	17	1	0	17	24	0	6	6	6	0	1	7	6	26	43	3	9	40	3	8	0,115385	0,307692	0,13
11	3	0,097479	0,359768	-0,302326	0,185	0,967	0,301	0,891	0,413	0,094	0,006	0,193	0,502	0,874	3	0,746776	0,896367	0,125931	96,834	0,39	0	6	41	0	1	11	17	1	0	17	24	0	6	6	6	0	1	7	6	26	43	3	9	40	3	8	0,115385	0,307692	0,13
12	3	0,176416	0,905292	-0,680851	0,185	0,967	0,301	0,891	0,413	0,094	0,006	0,193	0,502	0,874	3	0,746776	0,896367	0,125931	96,834	0,39	0	6	41	0	1	11	17	1	0	17	24	0	6	6	6	0	1	7	6	26	43	3	9	40	3	8	0,115385	0,307692	0,13
13	3		0,727273		0,185	0,967	0,301	0,891	0,413	0,094	0,006	0,193	0,502	0,874	3	0,746776	0,896367	0,125931	96,834	0,39	0	6	41	0	1	11	17	1	0	17	24	0	6	6	6	0	1	7	6	26	43	3	9	40	3	8	0,115385	0,307692	0,13
14	3		0,953368		0,185	0,967	0,301	0,891	0,413	0,094	0,006	0,193	0,502	0,874	3	0,746776	0,896367	0,125931	96,834	0,39	0	6	41	0	1	11	17	1	0	17	24	0	6	6	6	0	1	7	6	26	43	3	9	40	3	8	0,115385	0,307692	0,13
15	4	0,38	0,32		0,007	0,346	0,122	0,624	0,781	0,029	0,021	0,045	0,855	0,905	1	0,584945	0,604592	0,576908	57,625	0,224	0	11	120	4	9	11	44	0	0	67	53	5	4	9	8	2	0	9	12	59	126	2	14	124	9	22	0,152542	0,372881	0,066
16	5	0,0963003	-0,0789474	0,666667	0,944	0,167	0,882	0,066	0,938	0,8	0,435	0,303	0,924	0,602	1	0,84062	0,853818	0,344584	100	0,23	0,001	22	48	4	5	13	22	0	2	17	31	5	1	6	7	1	2	9	23	34	51	0	24	50	6	10	0,176471	0,294118	0,096
17	6	-0,199804	-0,531465		0,097	0,416	0,697	0,163	0,965	0,553	0,112	0,216	0,975	0,952	1	0,3419	0,333578	0,590033	76,516	1	0,999	23	87	4	4	13	35	2	0	38	49	8	4	12	12	0	2	14	23	55	93	2	25	91	11	15	0,2	0,272727	0,094
18	6	-0,246128	-0,2968		0,097	0,416	0,697	0,163	0,965	0,553	0,112	0,216	0,975	0,952	1	0,3419	0,333578	0,590033	76,516	1	0,999	23	87	4	4	13	35	2	0	38	49	8	4	12	12	0	2	14	23	55	93	2	25	91	11	15	0,2	0,272727	0,094
19	6	0,63085	0,707143	0,153846	0,097	0,416	0,697	0,163	0,965	0,553	0,112	0,216	0,975	0,952	1	0,3419	0,333578	0,590033	76,516	1	0,999	23	87	4	4	13	35	2	0	38	49	8	4	12	12	0	2	14	23	55	93	2	25	91	11	15	0,2	0,272727	0,094
20	6	-0,300493	-0,437603	1,18182	0,097	0,416	0,697	0,163	0,965	0,553	0,112	0,216	0,975	0,952	1	0,3419	0,333578	0,590033	76,516	1	0,999	23	87	4	4	13	35	2	0	38	49	8	4	12	12	0	2	14	23	55	93	2	25	91	11	15	0,2	0,272727	0,094
21	6	-0,223619	-0,272477	0,76	0,097	0,416	0,697	0,163	0,965	0,553	0,112	0,216	0,975	0,952	1	0,3419	0,333578	0,590033	76,516	1	0,999	23	87	4	4	13	35	2	0	38	49	8	4	12	12	0	2	14	23	55	93	2	25	91	11	15	0,2	0,272727	0,094
22	6	-0,118443	-0,470032	1,4	0,097	0,416	0,697	0,163	0,965	0,553	0,112	0,216	0,975	0,952	1	0,3419	0,333578	0,590033	76,516	1	0,999	23	87	4	4	13	35	2	0	38	49	8	4	12	12	0	2	14	23	55	93	2	25	91	11	15	0,2	0,272727	0,094
23	6	-0,317552	-0,432602	1	0,097	0,416	0,697	0,163	0,965	0,553	0,112	0,216	0,975	0,952	1	0,3419	0,333578	0,590033	76,516	1	0,999	23	87	4	4	13	35	2	0	38	49	8	4	12	12	0	2	14	23	55	93	2	25	91	11	15	0,2	0,272727	0,094
24	6	1,32749	0,357749	1,36051	0,097	0,416	0,697	0,163	0,965	0,553	0,112	0,216	0,975	0,952	1	0,3419	0,333578	0,590033	76,516	1	0,999	23	87	4	4	13	35	2	0	38	49	8	4	12	12	0	2	14	23	55	93	2	25	91	11	15	0,2	0,272727	0,094
25	6	0,797952	0,816682	0,325088	0,097	0,416	0,697	0,163	0,965	0,553	0,112	0,216	0,975	0,952	1	0,3419	0,333578	0,590033	76,516	1	0,999	23	87	4	4	13	35	2	0	38	49	8	4	12	12	0	2	14	23	55	93	2	25	91	11	15	0,2	0,272727	0,094
26	6	-0,232503	-0,271485	-0,142857	0,097	0,416	0,697	0,163	0,965	0,553	0,112	0,216	0,975	0,952	1	0,3419	0,333578	0,590033	76,516	1	0,999	23	87	4	4	13	35	2	0	38	49	8	4	12	12	0	2	14	23	55	93	2	25	91	11	15	0,2	0,272727	0,094
27	6	-0,219142	-0,269485		0,097	0,416	0,697	0,163	0,965	0,553	0,112	0,216	0,975	0,952	1	0,3419	0,333578	0,590033	76,516	1	0,999	23	87	4	4	13	35	2	0	38	49	8	4	12	12	0	2	14	23	55	93	2	25	91	11	15	0,2	0,272727	0,094
28	6	-0,34718	-0,570866	2	0,097	0,416	0,697	0,163	0,965	0,553	0,112	0,216	0,975	0,952	1	0,3419	0,333578	0,590033	76,516	1	0,999	23	87	4	4	13	35	2	0	38	49	8	4	12	12	0	2	14	23	55	93	2	25	91	11	15	0,2	0,272727	0,094
29	6	-0,107217	-0,13535	0,666667	0,097	0,416	0,697	0,163	0,965	0,553	0,112	0,216	0,975	0,952	1	0,3419	0,333578	0,590033	76,516	1	0,999	23	87	4	4	13	35	2	0	38	49	8	4	12	12	0	2	14	23	55	93	2	25	91	11	15	0,2	0,272727	0,094
30	6	0,471366	0,314815	0,586207	0,097	0,416	0,697	0,163	0,965	0,553	0,112	0,216	0,975	0,952	1	0,3419	0,333578	0,590033	76,516	1	0,999	23	87	4	4	13	35	2	0	38	49	8	4	12	12	0	2	14	23	55	93	2	25	91	11	15	0,2	0,272727	0,094
31	6		0,399494	0	0,097	0,416	0,697	0,163	0,965	0,553	0,112	0,216	0,975	0,952	1	0,3419	0,333578	0,590033	76,516	1	0,999	23	87	4	4	13	35	2	0	38	49	8	4	12	12	0	2	14	23	55	93	2	25	91	11	15	0,2	0,272727	0,094
32	6	-0,107539	-0,401742	0,833333	0,097	0,416	0,697	0,163	0,965	0,553	0,112	0,216	0,975	0,952	1	0,3419	0,333578	0,590033	76,516	1	0,999	23	87	4	4	13	35	2	0	38	49	8	4	12	12	0	2	14	23	55	93	2	25	91	11	15	0,2	0,272727	0,094
33	6	-0,230086	-0,578797	1,66667	0,097	0,416	0,697	0,163	0,965	0,553	0,112	0,216	0,975	0,952	1	0,3419	0,333578	0,590033	76,516	1	0,999	23	87	4	4	13	35	2	0	38	49	8	4	12	12	0	2	14	23	55	93	2	25	91	11	15	0,2	0,272727	0,094
34	6	1,63158	2,4375	0,212121	0,097	0,416	0,697	0,163	0,965	0,553	0,112	0,216	0,975	0,952	1	0,3419	0,333578	0,590033	76,516	1	0,999	23	87	4	4	13	35	2	0	38	49	8	4	12	12	0	2	14	23	55	93	2	25	91	11	15	0,2	0,272727	0,094
35	6	0,599536	-0,00368664	0,75	0,097	0,416	0,697	0,163	0,965	0,553	0,112	0,216	0,975	0,952	1	0,3419	0,333578	0,590033	76,516	1	0,999	23	87	4	4	13	35	2	0	38	49	8	4	12	12	0	2	14	23	55	93	2	25	91	11	15	0,2	0,272727	0,094
36	6	1,00258	0,920746	0,285714	0,097	0,416	0,697	0,163	0,965	0,553	0,112	0,216	0,975	0,952	1	0,3419	0,333578	0,590033	76,516	1	0,999	23	87	4	4	13	35	2	0	38	49	8	4	12	12	0	2	14	23	55	93	2	25	91	11	15	0,2	0,272727	0,094
37	6	-0,803864	-0,568066	0,894737	0,097	0,416	0,697	0,163	0,965	0,553	0,112	0,216	0,975	0,952	1	0,3419	0,333578	0,590033	76,516	1	0,999	23	87	4	4	13	35	2	0	38	49	8	4	12	12	0	2	14	23	55	93	2	25	91	11	15	0,2	0,272727	0,094
38	6	1,75978	1,71731	0,684982	0,097	0,416	0,697	0,163	0,965	0,553	0,112	0,216	0,975	0,952	1	0,3419	0,333578	0,590033	76,516	1	0,999	23	87	4	4	13	35	2	0	38	49	8	4	12	12	0	2	14	23	55	93	2	25	91	11	15	0,2	0,272727	0,094
39	6	-0,433341	-0,5084	0,738318	0,097	0,416	0,697	0,163	0,965	0,553	0,112	0,216	0,975	0,952	1	0,3419	0,333578	0,590033	76,516	1	0,999	23	87	4	4	13	35	2	0	38	49	8	4	12	12	0	2	14	23	55	93	2	25	91	11	15	0,2	0,272727	0,094
40	6	0,41358	0,909091	0,102102	0,097	0,416	0,697	0,163	0,965	0,553	0,112	0,216	0,975	0,952	1	0,3419	0,333578	0,590033	76,516	1	0,999	23	87	4	4	13	35	2	0	38	49	8	4	12	12	0	2	14	23	55	93	2	25	91	11	15	0,2	0,272727	0,094
41	6	0,697531	1,09091	0,252252	0,097	0,416	0,697	0,163	0,965	0,553	0,112	0,216	0,975	0,952	1	0,3419	0,333578	0,590033	76,516	1	0,999	23	87	4	4	13	35	2	0	38	49	8	4	12	12	0	2	14	23	55	93	2	25	91	11	15	0,2	0,272727	0,094
42	7	-0,2			0,412	0,462	0,906	0,242	0,946	0,114	0,934	0,396	0,972	0,922	3	0,772268	0,705708	0,305412	92,637	0,999	0,997	17	64	0	3	8	26	2	0	28	36	4	4	8	7	0	2	10	17	40	68	1	18	67	8	11	0,2	0,275	0,097
43	7	0,0542636	-0,245413	0,66879	0,412	0,462	0,906	0,242	0,946	0,114	0,934	0,396	0,972	0,922	3	0,772268	0,705708	0,305412	92,637	0,999	0,997	17	64	0	3	8	26	2	0	28	36	4	4	8	7	0	2	10	17	40	68	1	18	67	8	11	0,2	0,275	0,097
44	7	0,591398	0,174393	0,851852	0,412	0,462	0,906	0,242	0,946	0,114	0,934	0,396	0,972	0,922	3	0,772268	0,705708	0,305412	92,637	0,999	0,997	17	64	0	3	8	26	2	0	28	36	4	4	8	7	0	2	10	17	40	68	1	18	67	8	11	0,2	0,275	0,097
45	7	0,448322	0,0198676	0,508021	0,412	0,462	0,906	0,242	0,946	0,114	0,934	0,396	0,972	0,922	3	0,772268	0,705708	0,305412	92,637	0,999	0,997	17	64	0	3	8	26	2	0	28	36	4	4	8	7	0	2	10	17	40	68	1	18	67	8	11	0,2	0,275	0,097
46	7	0,016129	-0,0834526	0,0251799	0,412	0,462	0,906	0,242	0,946	0,114	0,934	0,396	0,972	0,922	3	0,772268	0,705708	0,305412	92,637	0,999	0,997	17	64	0	3	8	26	2	0	28	36	4	4	8	7	0	2	10	17	40	68	1	18	67	8	11	0,2	0,275	0,097
47	7	-0,391516	-0,432099	0,642857	0,412	0,462	0,906	0,242	0,946	0,114	0,934	0,396	0,972	0,922	3	0,772268	0,705708	0,305412	92,637	0,999	0,997	17	64	0	3	8	26	2	0	28	36	4	4	8	7	0	2	10	17	40	68	1	18	67	8	11	0,2	0,275	0,097
48	8	0,36	0,45		0,334	0,83	0,841	0,09	0,897	0,923	0,074	0,327	0,344	0,746	1	0,689509	0,671915	0,470815	90,006	0,263	0,001	23	53	3	6	13	23	0	7	16	37	5	2	7	7	1	7	14	24	40	56	0	24	56	9	17	0,225	0,425	0,119
49	8	0	0		0,334	0,83	0,841	0,09	0,897	0,923	0,074	0,327	0,344	0,746	1	0,689509	0,671915	0,470815	90,006	0,263	0,001	23	53	3	6	13	23	0	7	16	37	5	2	7	7	1	7	14	24	40	56	0	24	56	9	17	0,225	0,425	0,119
50	9	2,90797	2,87879	-0,04	0,054	0,105	0,526	0,19	0,955	0,644	0,105	0,274	0,966	0,941	1	0,336911	0,348918	0,555764	83,471	1	0,999	23	93	5	6	13	37	0	2	42	51	8	4	12	12	1	2	14	23	57	99	2	25	97	12	17	0,210526	0,298246	0,094
51	9	1,67689	1,86364	-0,18	0,054	0,105	0,526	0,19	0,955	0,644	0,105	0,274	0,966	0,941	1	0,336911	0,348918	0,555764	83,471	1	0,999	23	93	5	6	13	37	0	2	42	51	8	4	12	12	1	2	14	23	57	99	2	25	97	12	17	0,210526	0,298246	0,094
52	9	2,33073	2,95676	-0,155556	0,054	0,105	0,526	0,19	0,955	0,644	0,105	0,274	0,966	0,941	1	0,336911	0,348918	0,555764	83,471	1	0,999	23	93	5	6	13	37	0	2	42	51	8	4	12	12	1	2	14	23	57	99	2	25	97	12	17	0,210526	0,298246	0,094
53	9	0,388858	0,45615	0,2	0,054	0,105	0,526	0,19	0,955	0,644	0,105	0,274	0,966	0,941	1	0,336911	0,348918	0,555764	83,471	1	0,999	23	93	5	6	13	37	0	2	42	51	8	4	12	12	1	2	14	23	57	99	2	25	97	12	17	0,210526	0,298246	0,094
54	9	-0,00710339	-0,118732	0,2	0,054	0,105	0,526	0,19	0,955	0,644	0,105	0,274	0,966	0,941	1	0,336911	0,348918	0,555764	83,471	1	0,999	23	93	5	6	13	37	0	2	42	51	8	4	12	12	1	2	14	23	57	99	2	25	97	12	17	0,210526	0,298246	0,094
55	9	0	0		0,054	0,105	0,526	0,19	0,955	0,644	0,105	0,274	0,966	0,941	1	0,336911	0,348918	0,555764	83,471	1	0,999	23	93	5	6	13	37	0	2	42	51	8	4	12	12	1	2	14	23	57	99	2	25	97	12	17	0,210526	0,298246	0,094
56	9	0	0		0,054	0,105	0,526	0,19	0,955	0,644	0,105	0,274	0,966	0,941	1	0,336911	0,348918	0,555764	83,471	1	0,999	23	93	5	6	13	37	0	2	42	51	8	4	12	12	1	2	14	23	57	99	2	25	97	12	17	0,210526	0,298246	0,094
57	9	0	0		0,054	0,105	0,526	0,19	0,955	0,644	0,105	0,274	0,966	0,941	1	0,336911	0,348918	0,555764	83,471	1	0,999	23	93	5	6	13	37	0	2	42	51	8	4	12	12	1	2	14	23	57	99	2	25	97	12	17	0,210526	0,298246	0,094
58	9	0,206	0,234		0,054	0,105	0,526	0,19	0,955	0,644	0,105	0,274	0,966	0,941	1	0,336911	0,348918	0,555764	83,471	1	0,999	23	93	5	6	13	37	0	2	42	51	8	4	12	12	1	2	14	23	57	99	2	25	97	12	17	0,210526	0,298246	0,094
59	9	0,51	0,16		0,054	0,105	0,526	0,19	0,955	0,644	0,105	0,274	0,966	0,941	1	0,336911	0,348918	0,555764	83,471	1	0,999	23	93	5	6	13	37	0	2	42	51	8	4	12	12	1	2	14	23	57	99	2	25	97	12	17	0,210526	0,298246	0,094
60	9	0,278075	0,220126	0,317073	0,054	0,105	0,526	0,19	0,955	0,644	0,105	0,274	0,966	0,941	1	0,336911	0,348918	0,555764	83,471	1	0,999	23	93	5	6	13	37	0	2	42	51	8	4	12	12	1	2	14	23	57	99	2	25	97	12	17	0,210526	0,298246	0,094
61	9	0,511719	0,164614	0,2	0,054	0,105	0,526	0,19	0,955	0,644	0,105	0,274	0,966	0,941	1	0,336911	0,348918	0,555764	83,471	1	0,999	23	93	5	6	13	37	0	2	42	51	8	4	12	12	1	2	14	23	57	99	2	25	97	12	17	0,210526	0,298246	0,094
62	9	3,88318	2,0663	0,6	0,054	0,105	0,526	0,19	0,955	0,644	0,105	0,274	0,966	0,941	1	0,336911	0,348918	0,555764	83,471	1	0,999	23	93	5	6	13	37	0	2	42	51	8	4	12	12	1	2	14	23	57	99	2	25	97	12	17	0,210526	0,298246	0,094
63	9	1,55848	1,89286	0,5	0,054	0,105	0,526	0,19	0,955	0,644	0,105	0,274	0,966	0,941	1	0,336911	0,348918	0,555764	83,471	1	0,999	23	93	5	6	13	37	0	2	42	51	8	4	12	12	1	2	14	23	57	99	2	25	97	12	17	0,210526	0,298246	0,094
64	9	0,017094	-0,150649	0,6	0,054	0,105	0,526	0,19	0,955	0,644	0,105	0,274	0,966	0,941	1	0,336911	0,348918	0,555764	83,471	1	0,999	23	93	5	6	13	37	0	2	42	51	8	4	12	12	1	2	14	23	57	99	2	25	97	12	17	0,210526	0,298246	0,094
65	9	0,0973451	-0,027933	0,2	0,054	0,105	0,526	0,19	0,955	0,644	0,105	0,274	0,966	0,941	1	0,336911	0,348918	0,555764	83,471	1	0,999	23	93	5	6	13	37	0	2	42	51	8	4	12	12	1	2	14	23	57	99	2	25	97	12	17	0,210526	0,298246	0,094
66	9	0,118182	-0,0149254	0,6	0,054	0,105	0,526	0,19	0,955	0,644	0,105	0,274	0,966	0,941	1	0,336911	0,348918	0,555764	83,471	1	0,999	23	93	5	6	13	37	0	2	42	51	8	4	12	12	1	2	14	23	57	99	2	25	97	12	17	0,210526	0,298246	0,094
67	9	1,06488	0,949592	0,25	0,054	0,105	0,526	0,19	0,955	0,644	0,105	0,274	0,966	0,941	1	0,336911	0,348918	0,555764	83,471	1	0,999	23	93	5	6	13	37	0	2	42	51	8	4	12	12	1	2	14	23	57	99	2	25	97	12	17	0,210526	0,298246	0,094
68	9	1,91977	1,37276	0,549206	0,054	0,105	0,526	0,19	0,955	0,644	0,105	0,274	0,966	0,941	1	0,336911	0,348918	0,555764	83,471	1	0,999	23	93	5	6	13	37	0	2	42	51	8	4	12	12	1	2	14	23	57	99	2	25	97	12	17	0,210526	0,298246	0,094
69	9	1,96084	1,17921	0,549206	0,054	0,105	0,526	0,19	0,955	0,644	0,105	0,274	0,966	0,941	1	0,336911	0,348918	0,555764	83,471	1	0,999	23	93	5	6	13	37	0	2	42	51	8	4	12	12	1	2	14	23	57	99	2	25	97	12	17	0,210526	0,298246	0,094
70	9	0,465649	0,13369	0,2	0,054	0,105	0,526	0,19	0,955	0,644	0,105	0,274	0,966	0,941	1	0,336911	0,348918	0,555764	83,471	1	0,999	23	93	5	6	13	37	0	2	42	51	8	4	12	12	1	2	14	23	57	99	2	25	97	12	17	0,210526	0,298246	0,094
71	9	2,94607	1,76746	0,902062	0,054	0,105	0,526	0,19	0,955	0,644	0,105	0,274	0,966	0,941	1	0,336911	0,348918	0,555764	83,471	1	0,999	23	93	5	6	13	37	0	2	42	51	8	4	12	12	1	2	14	23	57	99	2	25	97	12	17	0,210526	0,298246	0,094
72	10	0,220991	0,212985	0,133641	0,711	0,967	0,967	0,966	0,346	0,976	0,982	0,945	0,742	0,884	3	0,933023	0,949332	0,179221	100	0,002	0,002	10	47	7	12	10	21	0	0	25	22	1	0	1	1	0	0	1	11	23	48	1	13	46	4	8	0,173913	0,347826	0,05
73	10	0,162855	0,180935	0,479167	0,711	0,967	0,967	0,966	0,346	0,976	0,982	0,945	0,742	0,884	3	0,933023	0,949332	0,179221	100	0,002	0,002	10	47	7	12	10	21	0	0	25	22	1	0	1	1	0	0	1	11	23	48	1	13	46	4	8	0,173913	0,347826	0,05
74	11	-0,24	-0,34		0,613	0,362	0,848	0,1	0,414	0,585	0,205	0,103	0,917	0,485	3	0,976982	0,989041	0,0941224	100	0,008	0,002	17	39	4	5	6	16	0	3	14	25	5	1	6	6	1	3	9	17	27	41	0	17	41	5	10	0,185185	0,37037	0,115
75	11	-0,37	-0,58		0,613	0,362	0,848	0,1	0,414	0,585	0,205	0,103	0,917	0,485	3	0,976982	0,989041	0,0941224	100	0,008	0,002	17	39	4	5	6	16	0	3	14	25	5	1	6	6	1	3	9	17	27	41	0	17	41	5	10	0,185185	0,37037	0,115
76	11	-0,431073	-0,605649	1,3	0,613	0,362	0,848	0,1	0,414	0,585	0,205	0,103	0,917	0,485	3	0,976982	0,989041	0,0941224	100	0,008	0,002	17	39	4	5	6	16	0	3	14	25	5	1	6	6	1	3	9	17	27	41	0	17	41	5	10	0,185185	0,37037	0,115
77	11	-0,216503	-0,346418	0,733333	0,613	0,362	0,848	0,1	0,414	0,585	0,205	0,103	0,917	0,485	3	0,976982	0,989041	0,0941224	100	0,008	0,002	17	39	4	5	6	16	0	3	14	25	5	1	6	6	1	3	9	17	27	41	0	17	41	5	10	0,185185	0,37037	0,115
[truncated: 90 more columns]
